# Supplementary material for: The Novel Compound SUL-138 Counteracts Endothelial Cell and Kidney Dysfunction in Sepsis by Preserving Mitochondrial Function
Source: Int J Mol Sci. 2023 Mar 28;24(7):6330. doi: 10.3390/ijms24076330 (PMC10094718; doi:10.3390/ijms24076330)
Supplement: Supplementary file 1 [file ijms-24-06330-s001.zip]

Archive with 1 entries (1 files):
- ijms-2267117-supplementary.pdf
